# Supplementary material for: Prevalence and Clinical Relevance of Alström Syndrome Protein 1 Gene Variant and Feline Hypertrophic Cardiomyopathy in Sphynx Cats in Thailand
Source: Animals (Basel). 2026 Jun 12;16(12):1815. doi: 10.3390/ani16121815 (PMC13296244; doi:10.3390/ani16121815)
Supplement: Supplementary file 1 [file animals-16-01815-s001.zip]

Archive with 1 entries (1 files):
- animals-4314189-supplementary.pdf
